# Supplementary material for: Devices and Methods for Dosimetry of Personalized Photodynamic Therapy of Tumors: A Review on Recent Trends
Source: Cancers (Basel). 2024 Jul 8;16(13):2484. doi: 10.3390/cancers16132484 (PMC11240380; doi:10.3390/cancers16132484)
Supplement: Supplementary file 1 [file cancers-16-02484-s001.zip]

Archive with 1 entries (1 files):
- cancers-3061578-supplementary.pdf
